# Supplementary material for: ESSENTIALS: Software for Rapid Analysis of High Throughput Transposon Insertion Sequencing Data
Source: PLoS One. 2012 Aug 10;7(8):e43012. doi: 10.1371/journal.pone.0043012 (PMC3416827; doi:10.1371/journal.pone.0043012)
Supplement: Table S1 — Input data for ROC analysis and statistical tests for performance evaluation of S. pneumoniae R6 gene essentiality prediction. (XLSX) [file pone.0043012.s001.xlsx]

## Sheet: Supplemental table S1
Annotation						Scaling		Repeatfiltering		Genetruncation		Quantile		TMM		LOESS
Knockout	Genename	Function	Author	Pubmed ID	Essential	logFC	adj.P.Val	logFC	adj.P.Val	logFC	adj.P.Val	logFC	adj.P.Val	logFC	adj.P.Val	logFC	adj.P.Val
spr0001	dnaA	chromosomal replication initiation protein	OGEEDB	22075992	Yes	-6.80719	4.5054e-05	-10.343	9.62335e-08	-10.5791	5.41121e-08	-10.577	4.16864e-08	-9.88428	1.77896e-07	-10.3741	1.92848e-07
spr0025	radA	DNA repair protein RadA	Burghout	17631629	No	-0.102007	0.645318	-0.199797	0.64208	-0.225535	0.635684	-0.216586	0.628184	0.532798	0.829823	-0.0611268	0.809577
spr0026	-	hypothetical protein	Burghout	20525828	No	-0.104506	0.645318	-0.135994	0.643043	0.0359819	0.648969	0.0386266	0.640797	0.729664	0.829823	0.130454	0.809577
spr0077	hk08	sensor histidine kinase	Shafeeq	21778207	No	0.529248	0.665438	0.474812	0.665365	0.545132	0.668915	0.564816	0.668063	1.33684	0.829823	0.815132	0.809577
spr0091	-	hypothetical protein	OGEEDB	22075992	Yes	-4.05237	0.0132804	-4.28306	0.00745746	-8.86962	2.47408e-07	-8.85714	2.22082e-07	-8.17078	9.6597e-07	-8.61079	5.43412e-07
spr0168	-	MccC family protein	Barendt	21378199	No	0.0172907	0.649132	-0.0190448	0.649557	-0.247478	0.633039	-0.277348	0.62295	0.398932	0.829823	-0.0834813	0.809577
spr0238	ruvB	Holliday junction DNA helicase RuvB	OGEEDB	22075992	Yes	-4.87935	0.00270235	-4.86372	0.00238183	-7.15541	1.04732e-05	-7.11831	9.32495e-06	-6.3523	5.95422e-05	-6.72836	2.51065e-05
spr0245	glmS	glucosamine--fructose-6-phosphate aminotransferase	OGEEDB	22075992	Yes	-7.13695	2.28653e-05	-7.12126	1.60525e-05	-10.402	5.41121e-08	-10.4118	4.16864e-08	-9.72929	1.77896e-07	-9.9346	1.92848e-07
spr0266	sulA	dihydropteroate synthase	OGEEDB	22075992	Yes	-2.74487	0.112942	-2.82433	0.0931974	-9.72369	1.01171e-07	-9.73158	8.0613e-08	-9.0478	4.5698e-07	-9.31559	3.38431e-07
spr0279	bglG	BigG family transcription antiterminator	Shafeeq	21778207	No	0.954968	0.688399	0.932969	0.690091	0.975871	0.695115	0.968694	0.696626	1.69686	0.829823	1.34621	0.809577
spr0304	pbpX	penicillin-binding protein 2X	OGEEDB	22075992	Yes	-4.21117	0.00977343	-9.34049	1.97409e-07	-9.38313	1.01171e-07	-9.37735	8.39224e-08	-8.68964	3.85512e-07	-8.97279	3.16511e-07
spr0308	luxS	S-ribosylhomocysteinase	Trappetti	21875962	No	2.57817	0.829574	2.52918	0.829562	2.60692	0.840049	2.62238	0.843881	3.36252	0.903163	3.0461	0.88103
spr0327	aliA	ABC transporter substrate-binding protein - oligopeptide transport	Kerr	15213133	No	1.33601	0.708195	1.30388	0.710258	1.33017	0.717247	1.3264	0.721178	2.05111	0.837113	1.75531	0.814188
spr0382	fabF	3-oxoacyl-ACP synthase	OGEEDB	22075992	Yes	-5.074	0.00181287	-6.47485	7.08616e-05	-6.46123	5.12069e-05	-6.51024	3.96586e-05	-5.91328	0.000160993	-6.12133	0.000101682
spr0384	fabZ	(3R)-hydroxymyristoyl-ACP dehydratase	OGEEDB	22075992	Yes	-6.47302	0.000116507	-6.47224	9.4585e-05	-8.48808	1.36168e-06	-8.512	1.09969e-06	-7.86522	4.22385e-06	-7.90675	4.24519e-06
spr0385	accC	acetyl-CoA carboxylase biotin carboxylase subunit	OGEEDB	22075992	Yes	-7.6142	8.22231e-06	-9.14727	3.16247e-07	-9.55142	1.01171e-07	-9.55623	8.0613e-08	-8.89896	3.90655e-07	-9.06278	3.38431e-07
spr0390	nusB	transcription antitermination protein NusB	OGEEDB	22075992	Yes	-5.84739	0.000422757	-5.81579	0.000355899	-7.96533	3.41531e-06	-7.99986	2.79944e-06	-7.36676	1.06219e-05	-7.50419	7.45803e-06
spr0441	pgk	phosphoglycerate kinase	OGEEDB	22075992	Yes	-2.97969	0.0805483	-2.97699	0.0740617	-9.33516	1.48425e-07	-9.34123	1.16672e-07	-8.68694	6.33302e-07	-8.87975	5.10415e-07
spr0443	glnR	transcriptional repressor of the glutamine synthetase gene	Kloosterman	18174343	No	-4.26963	0.0100653	-4.7444	0.00353116	-4.65689	0.00356796	-4.70576	0.00294539	-3.98971	0.0126505	-4.11682	0.0100692
spr0459	ABC-NBD	ABC transporter ATP-binding protein	Burghout	17631629	No	-0.255811	0.639911	-0.279096	0.634993	-1.05688	0.479542	-1.04801	0.470923	-0.332655	0.796204	-0.485381	0.778012
spr0460	ABC-MSP	ABC transporter permease	Burghout	17631629	No	-0.700437	0.58455	-0.691694	0.576498	-0.644648	0.570783	-0.692338	0.550302	-0.0260971	0.829823	-0.135127	0.809577
spr0462	blpS	regulatory protein BlpS	Grebe	9150233	No	0.804104	0.676817	0.801663	0.680207	0.831521	0.687655	0.801208	0.686223	1.49722	0.829823	1.37883	0.809577
spr0530	fba	fructose-bisphosphate aldolase	OGEEDB	22075992	Yes	-6.12069	0.000212472	-6.15616	0.000152504	-8.77359	4.36841e-07	-8.76637	3.47583e-07	-8.06628	1.68727e-06	-8.11277	1.71658e-06
spr0538	-	metallo-beta-lactamase superfamily protein	OGEEDB	22075992	Yes	-5.16185	0.00149421	-5.13271	0.00133535	-10.5465	5.41121e-08	-10.5539	4.16864e-08	-9.87959	1.77896e-07	-9.9269	1.92848e-07
spr0554	-	hypothetical protein	Barendt	21378199	No	-1.13782	0.495582	-1.61448	0.353991	-2.83965	0.0862629	-2.87685	0.0780091	-2.1657	0.22716	-2.18385	0.225267
spr0585	thyA	thymidylate synthase	OGEEDB	22075992	Yes	-5.77093	0.000454183	-10.6149	1.09618e-07	-10.4798	5.50117e-08	-10.4977	4.24638e-08	-9.8094	2.39955e-07	-9.85059	2.49992e-07
spr0604	murG	undecaprenyldiphospho-muramoylpentapeptide beta-N- acetylglucosaminyltransferase	OGEEDB	22075992	Yes	-6.10455	0.000214664	-7.55048	7.01475e-06	-10.1152	7.1244e-08	-10.1311	5.56911e-08	-9.43496	2.79551e-07	-9.47749	2.2662e-07
spr0639	copY	COPAB ATPase metal-fist type repressor	Shafeeq	21736642	No	-1.06334	0.511532	-1.05056	0.493025	-1.49966	0.370705	-1.56187	0.345596	-0.934595	0.641753	-0.800326	0.701488
spr0640	-	hypothetical protein	Shafeeq	21736642	No	2.39468	0.813737	2.37734	0.816128	1.06234	0.700483	0.980467	0.696626	1.68496	0.829823	1.8397	0.81501
spr0642	spxB	pyruvate oxidase	Battig	18065543	No	-0.568117	0.606474	-0.593799	0.594584	-0.60999	0.576638	-0.614464	0.565866	0.11955	0.829823	0.173436	0.809577
spr0665	prfB	peptide chain release factor 2	OGEEDB	22075992	Yes	-6.20561	0.000173225	-6.58282	5.81848e-05	-9.62961	9.22856e-08	-9.645	8.405e-08	-9.0006	3.62358e-07	-9.05213	3.68678e-07
spr0670	rheB	ATP-dependent RNA helicase	OGEEDB	22075992	Yes	-2.97686	0.0801609	-3.04182	0.0663857	-10.4339	5.41121e-08	-10.4308	4.16864e-08	-9.71832	1.77896e-07	-9.76217	2.06617e-07
spr0679	ppiA	peptidyl-prolyl cis-trans isomerase, cyclophilin-type	Hermans	16260779	No	0.991005	0.688399	0.979574	0.691726	1.05747	0.700483	1.00426	0.696927	1.6803	0.829823	1.83986	0.815185
spr0708	ciaH	sensor histidine kinase CiaH	Giammarinaro	10463152	No	-1.40475	0.423038	-1.37977	0.409819	-1.36772	0.39839	-1.42442	0.373997	-0.75176	0.691519	-0.562645	0.755841
spr0709	-	hypothetical protein	Barendt	21378199	No	-1.74447	0.340901	-1.71156	0.329387	-1.85274	0.277593	-1.92844	0.250057	-1.27601	0.519165	-1.05425	0.611964
spr0712	rodA	rod shape-determining protein RodA	OGEEDB	22075992	Yes	-5.80901	0.000391121	-10.0898	9.89676e-08	-10.295	5.50117e-08	-10.3098	4.24638e-08	-9.59798	1.77896e-07	-9.54048	2.08922e-07
spr0716	ezrA	septation ring formation regulator EzrA	OGEEDB	22075992	Yes	-6.80464	4.51726e-05	-6.79567	3.29523e-05	-9.88617	6.81284e-08	-9.89024	5.27954e-08	-9.24436	2.37588e-07	-9.20987	2.79442e-07
spr0727	glnP	amino acid ABC transporter permease	Kloosterman	22084243	No	-1.7346	0.340901	-1.7264	0.322799	-1.64716	0.33053	-1.70211	0.306484	-1.08345	0.587625	-0.873921	0.675691
spr0728	glnQ	amino acid ABC transporter ATP-binding protein	Kloosterman	22084243	No	-0.764517	0.573658	-0.722492	0.571597	-0.591	0.579825	-0.621222	0.565866	0.0235629	0.829823	0.188212	0.809577
spr0776	dacA	D-alanyl-D-alanine carboxypeptidase	Barendt	21378199	No	-3.12499	0.0645434	-3.14888	0.057056	-3.16066	0.0507084	-3.22438	0.0437572	-2.58526	0.127339	-2.32021	0.187289
spr0777	-	hypothetical protein	Burghout	17631629	No	-3.72244	0.0241047	-4.87693	0.00223961	-5.49224	0.000457136	-5.52758	0.000381973	-4.8572	0.00172284	-4.63978	0.00289877
spr0838	-	hypothetical protein	Burghout	17631629	No	-2.24967	0.206848	-2.22881	0.199347	-2.25256	0.182259	-2.31805	0.163692	-1.62313	0.393911	-1.28346	0.528656
spr0869	-	metalloprotease	OGEEDB	22075992	Yes	-5.15612	0.0016964	-5.12104	0.00153196	-9.43544	2.48473e-07	-9.45763	1.98847e-07	-8.78131	7.69089e-07	-8.82071	7.94151e-07
spr0884	prsA	foldase PrsA	Cron	19389773	No	-3.35858	0.0452432	-3.34074	0.0419237	-3.46459	0.0306357	-3.51684	0.0265226	-2.86457	0.083885	-2.51703	0.143406
spr0890	-	hypothetical protein	Barendt	21378199	No	-1.58998	0.384562	-1.56584	0.369625	-1.52582	0.360888	-1.58732	0.334318	-0.935292	0.637706	-0.566053	0.755841
spr0905	yfnA	cationic amino acid transporter	Kloosterman	22084243	No	-0.233183	0.642398	-0.258293	0.635785	-0.270963	0.631049	-0.295851	0.619136	0.42421	0.829823	0.761546	0.809577
spr0906	lmb	adhesion lipoprotein	Bayle	22023106	No	-0.68631	0.587764	-0.683946	0.576498	-0.633771	0.573249	-0.680521	0.551634	0.00825541	0.829823	0.373903	0.809577
spr0907	phtD	pneumococcal histidine triad protein D precursor	Bayle	22023106	No	-0.0868003	0.645318	0.189697	0.658633	0.205838	0.663475	0.15327	0.654818	0.834273	0.829823	1.20858	0.809577
spr0930	-	hypothetical protein	Barendt	21378199	No	0.17243	0.655975	0.198283	0.658633	0.217817	0.664144	0.158773	0.654818	0.765226	0.829823	1.15285	0.809577
spr0981	cpoA	glycosyl transferase CpoA	Grebe	9150233	No	-6.3032	0.000141106	-6.37448	8.96563e-05	-6.32681	6.93393e-05	-6.35776	5.64377e-05	-5.70446	0.000263128	-5.31952	0.000659323
spr1005	ppnK	inorganic polyphosphate/ATP-NAD kinase	OGEEDB	22075992	Yes	-7.69404	8.03596e-06	-9.37847	2.57765e-07	-9.59166	1.0201e-07	-9.60126	8.06699e-08	-8.94623	4.17004e-07	-8.74322	5.43412e-07
spr1085	ahrC	arginine metabolism transcriptional regulator	Kloosterman	22084243	No	-4.68323	0.00433675	-4.69034	0.00364552	-4.57677	0.00383249	-4.6114	0.00334582	-3.95186	0.0129036	-3.50407	0.0302833
spr1099	gyrA	DNA gyrase subunit A	OGEEDB	22075992	Yes	-3.22202	0.0555727	-3.2655	0.046731	-10.8535	5.41121e-08	-10.851	4.16864e-08	-10.1461	1.77896e-07	-9.86552	1.92848e-07
spr1141	topA	DNA topoisomerase I	OGEEDB	22075992	Yes	-6.31956	0.000130059	-6.61563	5.00785e-05	-9.84226	7.1244e-08	-9.84288	5.56911e-08	-9.14877	2.49507e-07	-8.83755	3.38431e-07
spr1148	-	zinc-containing alcohol dehydrogenase	OGEEDB	22075992	Yes	-5.80841	0.000392792	-6.08752	0.000167375	-9.45748	1.05009e-07	-9.44621	9.95497e-08	-8.73269	5.20383e-07	-8.44939	7.94151e-07
spr1176	-	DHH subfamily 1 protein	Cron	20768284	No	-6.60588	7.60903e-05	-6.55386	6.22524e-05	-6.48178	5.22066e-05	-6.55402	3.67139e-05	-5.85662	0.000195849	-5.3465	0.000652746
spr1181	gdhA	glutamate dehydrogenase	Kloosterman	18174343	No	-0.990156	0.526888	-1.16112	0.471436	-1.10805	0.466342	-1.12454	0.453146	-0.426553	0.787397	0.0239793	0.809577
spr1247	murB	UDP-N-acetylenolpyruvoylglucosamine reductase	OGEEDB	22075992	Yes	-6.31769	0.000145428	-6.38871	9.0242e-05	-8.67793	5.12955e-07	-8.66363	4.11665e-07	-7.95006	1.97268e-06	-7.61116	4.46333e-06
spr1251	glnH	amino acid ABC transporter amino acid-binding protein	Kloosterman	22084243	No	-1.14456	0.494798	-1.13153	0.47751	-1.07468	0.472464	-1.10988	0.457028	-0.424397	0.787397	0.0211264	0.809577
spr1259	-	hypothetical protein	Burghout	17631629	No	-0.626976	0.597477	-0.686283	0.576498	-0.566362	0.583763	-0.532616	0.583504	0.246996	0.829823	0.656578	0.809577
spr1260	-	inositol monophosphatase	Burghout	17631629	No	-1.00528	0.523821	-0.986184	0.509646	-1.0201	0.488381	-1.09956	0.460534	-0.399578	0.790856	0.084973	0.809577
spr1310	def	peptide deformylase	OGEEDB	22075992	Yes	-6.20726	0.000188069	-6.14045	0.000165455	-9.8061	1.08235e-07	-9.82249	8.49024e-08	-9.14691	3.62358e-07	-8.93866	5.80073e-07
spr1312	trxB	thioredoxin reductase	OGEEDB	22075992	Yes	-5.68037	0.000537005	-5.67766	0.000422555	-9.12122	2.25949e-07	-9.1197	1.78655e-07	-8.44169	9.00375e-07	-8.10509	1.50704e-06
spr1357	-	hypothetical protein	Burghout	17631629	No	-2.10666	0.23984	-2.09255	0.227852	-2.5005	0.132122	-2.56399	0.117135	-1.91485	0.291787	-1.53977	0.429596
spr1369	greA	transcription elongation factor GreA	OGEEDB	22075992	Yes	-2.31925	0.195444	-2.41361	0.16588	-10.0249	1.49126e-07	-10.0442	1.19512e-07	-9.34002	5.02423e-07	-9.37774	5.166e-07
spr1382	aliB	peptide ABC transporter substrate-binding protein	Kerr	15213133	No	0.190088	0.655975	0.18113	0.658633	0.188901	0.662084	0.157596	0.654818	0.879214	0.829823	1.23504	0.809577
spr1384	murE	UDP-N-acetylmuramoylalanyl-D-glutamate--L-lysine ligase	OGEEDB	22075992	Yes	-3.72569	0.0241128	-4.27199	0.00766033	-10.1434	6.81284e-08	-10.1499	5.27954e-08	-9.48995	2.18683e-07	-9.26967	2.54132e-07
spr1397	asnC	asparaginyl-tRNA synthetase	OGEEDB	22075992	Yes	-7.59122	8.50381e-06	-7.60051	5.60571e-06	-10.3151	5.50117e-08	-10.3229	4.24638e-08	-9.63916	2.21305e-07	-9.4897	2.12873e-07
spr1417	glmM	phosphoglucosamine mutase	OGEEDB	22075992	Yes	-4.92353	0.00246342	-5.06574	0.00154036	-8.72773	3.83191e-07	-8.72886	3.0125e-07	-8.09755	1.40008e-06	-7.82377	2.4762e-06
spr1427	clpX	ATP-dependent protease ATP-binding subunit ClpX	OGEEDB	22075992	Yes	-7.47053	1.2432e-05	-9.83933	1.72853e-07	-9.74361	1.06928e-07	-9.74558	8.405e-08	-9.04634	3.62358e-07	-8.79518	5.12371e-07
spr1432	tpiA	triosephosphate isomerase	OGEEDB	22075992	Yes	-7.05731	3.55841e-05	-7.85735	4.30946e-06	-9.29931	2.55371e-07	-9.30128	2.03456e-07	-8.60203	7.90619e-07	-8.35088	1.15371e-06
spr1439	codY	transcriptional repressor CodY	OGEEDB	22075992	Yes	-3.83691	0.020175	-3.85535	0.0175128	-10.1436	7.39534e-08	-10.1586	5.785e-08	-9.49317	2.39955e-07	-9.3222	3.20255e-07
spr1460	galE	UDP-glucose 4-epimerase	OGEEDB	22075992	Yes	-5.81314	0.000401162	-5.7793	0.000346519	-9.90773	9.03907e-08	-9.9097	7.15056e-08	-9.21046	2.96866e-07	-9.07815	3.71505e-07
spr1463	-	hypothetical protein	OGEEDB	22075992	Yes	-5.38779	0.00101595	-5.43516	0.000760607	-8.96703	3.69064e-07	-8.97851	2.9402e-07	-8.33358	1.63185e-06	-8.23238	1.64279e-06
spr1472	thrS	threonyl-tRNA synthetase	OGEEDB	22075992	Yes	-5.95977	0.000285946	-10.501	9.62335e-08	-10.4313	5.41121e-08	-10.4375	4.16864e-08	-9.74729	1.77896e-07	-9.62913	2.11202e-07
spr1480	marR	iron-dependent transcriptional regulator	Hendriksen	19372167	No	-1.36315	0.434888	-1.37993	0.410325	-1.30923	0.416798	-1.36896	0.390233	-0.668543	0.718865	-0.435833	0.7854
spr1502	ileS	isoleucyl-tRNA synthetase	OGEEDB	22075992	Yes	-6.94691	3.26017e-05	-6.94456	2.32705e-05	-11.17	5.41121e-08	-11.1923	4.16864e-08	-10.537	1.77896e-07	-10.4252	1.92848e-07
spr1515	ddl	D-alanyl-alanine synthetase A	OGEEDB	22075992	Yes	-5.04026	0.0019668	-7.71627	5.04786e-06	-8.5908	4.90973e-07	-8.63088	3.89624e-07	-8.00769	1.82196e-06	-7.84737	2.24184e-06
spr1555	dnaI	primosomal protein DnaI	OGEEDB	22075992	Yes	-7.17362	2.39074e-05	-9.74469	1.57148e-07	-9.69006	9.03907e-08	-9.67734	7.15056e-08	-8.91928	3.62358e-07	-8.84976	5.10415e-07
spr1655	-	glycosyl transferase	OGEEDB	22075992	Yes	-3.73078	0.024711	-8.67572	8.29864e-07	-8.54501	6.64273e-07	-8.54701	7.23844e-07	-7.88568	2.80673e-06	-7.93727	2.77852e-06
spr1707	amiA	ABC transporter substrate-binding protein - oligopeptide transport	Kerr	15213133	No	-1.44388	0.412876	-1.43181	0.395177	-1.43636	0.380464	-1.51761	0.3509	-0.837451	0.669376	-1.03029	0.620033
spr1722	groEL	molecular chaperone GroEL	OGEEDB	22075992	Yes	-7.38223	1.37525e-05	-8.34351	1.23672e-06	-9.83971	8.54094e-08	-9.83763	6.74402e-08	-9.14493	2.79551e-07	-9.1921	2.97887e-07
spr1754	lytA	N-acetylmuramoyl-L-alanine amidase	Barendt	21378199	No	-0.287746	0.631089	-0.332615	0.631592	-0.23657	0.633394	-0.225103	0.628184	0.524224	0.829823	0.360312	0.809577
spr1783	coaD	phosphopantetheine adenylyltransferase	OGEEDB	22075992	Yes	-7.11233	3.00884e-05	-10.5209	1.44396e-07	-10.4315	8.30771e-08	-10.4509	6.54823e-08	-9.74665	2.75817e-07	-9.78437	2.97887e-07
spr1804	-	primase-related protein	OGEEDB	22075992	Yes	-4.85317	0.00317899	-4.82175	0.00286656	-10.0249	1.49126e-07	-10.0442	1.19512e-07	-9.34002	5.02423e-07	-9.37774	5.166e-07
spr1825	gapA	glyceraldehyde-3-phosphate dehydrogenase	OGEEDB	22075992	Yes	-7.04075	3.00884e-05	-7.20459	1.44474e-05	-9.18266	1.58167e-07	-9.17055	1.58619e-07	-8.46402	7.69089e-07	-8.6751	5.43412e-07
spr1875	-	hypothetical protein	Barendt	21378199	No	0.577008	0.667669	0.57492	0.672015	0.562338	0.66954	0.535065	0.666567	1.22566	0.829823	0.763915	0.809577
spr1882	pgi	glucose-6-phosphate isomerase	OGEEDB	22075992	Yes	-5.8947	0.00032577	-5.88636	0.000261022	-10.2199	6.08467e-08	-10.2273	4.66495e-08	-9.55294	2.37588e-07	-9.79514	2.08922e-07
spr1889	argR	arginine repressor ArgR	Kloosterman	22084243	No	-0.133507	0.645318	-0.162962	0.64299	-0.338875	0.627956	-0.318634	0.614964	0.442055	0.829823	0.000540643	0.809577
spr1910	tyrS	tyrosyl-tRNA synthetase	OGEEDB	22075992	Yes	-3.61913	0.0291557	-3.67072	0.0240147	-10.7193	5.41121e-08	-10.7279	4.16864e-08	-10.0187	1.77896e-07	-10.0592	1.92848e-07
spr1945	pcpA	choline binding protein PcpA	Hendriksen	18024519	No	0.233277	0.657581	0.245592	0.658633	0.280415	0.664144	0.248074	0.65833	0.950217	0.829823	0.2905	0.809577
spr1975	adcA	zinc ABC transporter zinc-binding protein	Bayle	22023106	No	1.17955	0.695281	1.14707	0.698917	1.16917	0.704279	1.1608	0.705953	1.89256	0.829823	1.18899	0.809577
spr2006	cbpD	choline binding protein D	Barendt	21378199	No	0.877479	0.680725	0.294805	0.658633	0.34951	0.664144	0.35345	0.660074	1.08746	0.829823	0.337732	0.809577
spr2010	-	DHH subfamily 1 protein	Cron	20768284	No	-3.23171	0.0547352	-3.21209	0.0510506	-3.22814	0.0447042	-3.26435	0.040244	-2.63334	0.117529	-3.44372	0.0312345
spr2011	-	ribosomal subunit interface protein	Burghout	17631629	No	0.358748	0.660037	0.379588	0.662249	0.471525	0.664144	0.406638	0.660074	1.09282	0.829823	0.168748	0.809577
spr2014	-	hypothetical protein	Burghout	17631629	No	-0.0232825	0.647158	-0.0553777	0.648638	0.0606935	0.648969	0.046955	0.642122	0.825765	0.829823	0.00360734	0.809577
spr2019	tsf	elongation factor Ts	OGEEDB	22075992	Yes	-3.40379	0.0421122	-3.36942	0.0401825	-10.2358	6.95095e-08	-10.2507	5.4518e-08	-9.58529	2.23521e-07	-9.88397	2.06617e-07
spr2034	trpS	tryptophanyl-tRNA synthetase II	OGEEDB	22075992	Yes	-3.94876	0.0162576	-3.91007	0.0154999	-9.34839	1.42738e-07	-9.3527	1.12057e-07	-8.70346	4.66807e-07	-9.29282	2.97887e-07
