# Supplementary material for: ESSENTIALS: Software for Rapid Analysis of High Throughput Transposon Insertion Sequencing Data
Source: PLoS One. 2012 Aug 10;7(8):e43012. doi: 10.1371/journal.pone.0043012 (PMC3416827; doi:10.1371/journal.pone.0043012)
Supplement: Table S2 — Input data for ROC analysis and statistical tests for performance evaluation of P. aeruginosa PAO1 gene essentiality prediction. (XLSX) [file pone.0043012.s002.xlsx]

## Sheet: Supplemental table S2
Annotation				Scaling		Repeatfiltering		Genetruncation		Quantile		TMM		LOESS		Gallagher et al.
Locus	Gene	Function	MIC	logFC	adj.P.Val	logFC	adj.P.Val	logFC	adj.P.Val	logFC	adj.P.Val	logFC	adj.P.Val	logFC	adj.P.Val	LogFC	adj.P.Val
PA0016	trkA	potassium transporter peripheral membrane protein	0.25	-5.93694	1.6131e-14	-5.92371	1.59908e-14	-5.86786	1.63726e-14	-5.84868	1.72063e-14	-5.90916	8.80196e-15	-3.98861	4.74924e-10	-7.35839	NA
PA0047	-	hypothetical protein	1	-2.17922	0.00642088	-2.17222	0.00625778	-2.17348	0.00609065	-2.1755	0.00584152	-2.22745	0.00424719	-0.829944	0.846548	-1.40247	NA
PA0374	ftsE	cell division protein FtsE	0.125	-3.08457	1.85228e-05	-3.08601	1.65566e-05	-2.85329	7.39203e-05	-2.88171	5.83749e-05	-2.92826	4.13081e-05	-2.4525	0.000157802	-2.63133	NA
PA0392	-	hypothetical protein	0.25	-5.05746	1.83189e-11	-5.05112	1.51348e-11	-9.75409	2.65992e-22	-9.75693	2.18039e-22	-9.80075	1.66836e-22	-9.37999	9.04933e-25	-10	NA
PA0413	chpA	component of chemotactic signal transduction system	1	-1.75671	0.0407147	-1.7534	0.0397976	-1.75514	0.0393747	-1.77491	0.0354762	-1.8147	0.0283344	-1.28311	0.198774	-1.57327	NA
PA0426	mexB	Resistance-Nodulation-cell Division (RND) multidrug efflux transporter MexB	0.25	-1.44459	0.129526	-1.44119	0.125537	-1.48601	0.110436	-1.50058	0.103972	-1.54768	0.0882276	-0.989346	0.541681	0	NA
PA0427	oprM	multidrug ABC transporter	0.25	-2.12703	0.00743937	-2.12617	0.00709094	-2.12648	0.00705889	-2.15372	0.00581695	-2.19163	0.00445969	-1.75596	0.018378	-2.25716	NA
PA0502	-	biotin biosynthesis protein bioH	0.25	-2.6536	0.000500456	-2.65281	0.000465445	-2.65369	0.000439017	-2.67693	0.000361038	-2.72075	0.000252427	-2.35441	0.00054766	-2.53439	NA
PA0966	ruvA	Holliday junction DNA helicase RuvA	1	-2.39795	0.00181011	-2.39246	0.00173227	-2.0459	0.0142757	-2.04695	0.0136955	-2.10504	0.00989628	-2.11211	0.00313849	-2.39209	NA
PA1775	cmpX	hypothetical protein	0.25	-2.07826	0.0104904	-2.07122	0.0104287	-1.98537	0.016262	-1.98196	0.0162477	-2.04523	0.0114171	-2.65824	4.43874e-05	-2.48005	NA
PA1805	ppiD	peptidyl-prolyl cis-trans isomerase D	0.25	-2.71956	0.000205806	-2.71978	0.000184236	-2.72022	0.000173861	-2.74976	0.000133495	-2.78833	0.000103278	-3.21928	2.55888e-07	-3.52881	NA
PA2018	-	multidrug efflux protein	0.25	-0.973253	0.360067	-0.927698	0.380005	-0.928544	0.377426	-0.94795	0.360732	-0.992522	0.336326	-1.53856	0.0599381	-1.76718	NA
PA2019	-	periplasmic multidrug efflux lipoprotein	0.25	-0.514586	0.667732	-0.512139	0.657049	-0.513008	0.655726	-0.531307	0.635026	-0.576313	0.602508	-1.12974	0.360459	-1.41978	NA
PA2494	mexF	Resistance-Nodulation-cell Division (RND) multidrug efflux transporter MexF	0.125	1.97303	0.0151455	1.98269	0.0138881	1.98057	0.0140456	1.99192	0.01284	1.92926	0.0164737	1.224	0.252359	0	NA
PA2604	-	hypothetical protein	0.25	-1.06334	0.30693	-1.06214	0.299992	-1.06289	0.300074	-1.08571	0.281577	-1.12874	0.259474	-1.57516	0.0500983	-1.73637	NA
PA2812	-	ATP-binding component of ABC transporter	1	-0.760807	0.478847	-0.75881	0.473135	-0.732766	0.493729	-0.755643	0.473948	-0.798542	0.450738	-1.18375	0.295822	-2.15567	NA
PA3013	foaB	3-ketoacyl-CoA thiolase	0.25	-1.88845	0.0238091	-1.88801	0.0234129	-1.91439	0.0200231	-1.94268	0.0169012	-1.98058	0.0135597	-2.29181	0.000504546	-2.59254	NA
PA3014	faoA	multifunctional fatty acid oxidation complex subunit alpha	0.25	-3.56336	7.95139e-07	-3.56287	6.97478e-07	-3.56386	6.63727e-07	-3.58703	5.21646e-07	-3.63213	3.52596e-07	-3.96329	3.29779e-10	-4.45163	NA
PA3016	-	hypothetical protein	0.125	-1.95044	0.0215508	-1.94085	0.0218847	-1.94155	0.0213716	-1.94019	0.0211714	-1.98759	0.016257	-2.42224	0.000313257	-3.27545	NA
PA3194	edd	phosphogluconate dehydratase	0.125	-0.327536	0.813639	-0.321943	0.812158	-0.304025	0.818222	-0.319718	0.802727	-0.354312	0.7829	-0.644264	1	-2.4984	NA
PA3303	-	major facilitator superfamily (MFS) transporter	1	0.023905	0.987309	0.0316981	0.983141	0.0303994	0.983772	0.0310302	0.984666	-0.021849	0.990281	-0.311201	1	0	NA
PA3485	-	hypothetical protein	1	-1.9223	0.0215508	-1.91766	0.0217571	-1.89536	0.0232216	-1.89814	0.0224502	-1.95802	0.0162368	-2.15576	0.00152713	-2.4839	NA
PA3657	map	methionine aminopeptidase	1	-2.53232	0.000722027	-2.52718	0.000679013	-2.77099	0.000135922	-2.78243	0.000119322	-2.83585	8.30281e-05	-2.93663	3.57439e-06	-3.29223	NA
PA4050	pgpA	phosphatidylglycerophosphatase A	0.125	-1.57932	0.0861592	-1.57842	0.0838044	-1.13984	0.265567	-1.16746	0.245256	-1.20535	0.224417	-1.13905	0.364856	-1.33049	NA
PA4077	-	transcriptional regulator	0.25	-7.48663	1.09002e-13	-7.47734	9.3199e-14	-7.47768	5.78598e-14	-7.48054	5.0628e-14	-7.52329	3.79968e-14	-7.45347	3.39404e-16	-10	NA
PA4222	-	ATP-binding component of ABC transporter	0.25	-2.0509	0.0117558	-2.04559	0.0114486	-2.05188	0.011595	-2.06622	0.0105096	-2.10538	0.0082281	-1.91337	0.00830372	-2.17987	NA
PA4223	-	ATP-binding component of ABC transporter	0.25	-1.88633	0.0240326	-1.8824	0.0238522	-2.56178	0.00055473	-2.57174	0.000499348	-2.62049	0.000358597	-2.42516	0.000226626	-2.90271	NA
PA4398	-	two-component sensor	0.25	-4.29348	5.38113e-09	-4.29214	4.62579e-09	-4.29188	3.86052e-09	-4.3222	2.52839e-09	-4.35371	2.01812e-09	-4.15377	1.07607e-10	-4.38885	NA
PA4410	ddlB	D-alanine--D-alanine ligase	1	-1.78913	0.0385863	-1.78655	0.0379014	-1.78822	0.0370489	-1.80009	0.0341304	-1.85388	0.0258143	-1.55623	0.0593309	-1.87672	NA
PA4942	hflK	protease subunit HflK	0.25	-6.39295	5.07364e-16	-6.38636	3.78783e-16	-6.36766	2.54931e-16	-6.37358	2.16338e-16	-6.42132	1.23862e-16	-5.74517	3.12851e-17	-6.1549	NA
PA4960	-	phosphoserine phosphatase	0.25	-2.51867	0.000842359	-2.51649	0.000781196	-2.51729	0.000730827	-2.53154	0.000656908	-2.58337	0.000467855	-1.95592	0.00593532	-2.66588	NA
PA4961	-	hypothetical protein	0.25	-3.54604	1.55898e-05	-3.53217	2.24772e-05	-3.25321	8.14887e-05	-3.24316	0.000119322	-3.28267	7.71353e-05	-2.37756	0.00339821	0	NA
PA5194	-	hypothetical protein	1	-1.69368	0.0552336	-1.69044	0.0548302	-2.07049	0.00971962	-2.08751	0.00854653	-2.12636	0.00674591	-1.35245	0.157017	-1.56173	NA
PA5199	amgS	AmgS	0.125	-7.07922	3.57177e-17	-7.06824	5.46453e-17	-7.06938	1.68704e-17	-7.0609	2.94137e-17	-7.11429	1.07089e-17	-6.0127	4.33545e-17	-10	NA
PA5200	amgR	osmolarity response regulator	0.063	-4.41888	1.41697e-08	-4.40821	1.27898e-08	-6.97503	1.63726e-14	-6.97442	1.61055e-14	-7.02935	1.05298e-14	-6.11036	4.05001e-14	-10	NA
PA5241	ppx	exopolyphosphatase	1	-1.88581	0.0238091	-1.88258	0.0234379	-2.00749	0.0126795	-2.01717	0.0116394	-2.06943	0.00857722	-1.18043	0.295822	-1.49891	NA
PA5261	algR	alginate biosynthesis regulatory protein AlgR	1	-2.82863	9.61608e-05	-2.82652	8.92126e-05	-2.82715	8.25064e-05	-2.8483	6.87276e-05	-2.89044	4.96873e-05	-2.126	0.00155937	-2.42204	NA
PA5285	-	hypothetical protein	0.25	-2.13426	0.00828998	-2.12892	0.00814268	-2.12854	0.00810172	-2.14784	0.00703239	-2.18074	0.00581084	-1.38782	0.147988	-1.74031	NA
PA5366	pstB	phosphate transporter ATP-binding protein	0.25	-9.18924	8.59269e-20	-9.18499	7.40727e-20	-9.18735	3.05672e-20	-9.18978	2.55692e-20	-9.25162	1.67271e-20	-8.57949	4.90172e-21	-10	NA
PA5369	pstS	phosphate ABC transporter substrate-binding protein	0.25	-2.40683	0.00172181	-2.40668	0.00163711	-2.40811	0.0015346	-2.42896	0.00131437	-2.4786	0.000942774	-1.671	0.0350593	-1.94694	NA
PA5471	-	hypothetical protein	0.25	-3.03316	3.09347e-05	-3.02932	2.87584e-05	-3.02868	2.70777e-05	-3.05437	2.09395e-05	-3.0835	1.72885e-05	-2.2675	0.000749091	-2.54961	NA
PA5528	-	hypothetical protein	0.125	-5.01986	1.13048e-11	-5.01662	9.03881e-12	-4.77692	4.68533e-11	-4.7952	3.45411e-11	-4.83627	2.44869e-11	-3.86582	9.79288e-10	-4.13993	NA
PA5551	-	hypothetical protein	1	-2.56155	0.000611154	-2.559	0.0005592	-2.56073	0.000533171	-2.57224	0.000469273	-2.62667	0.000329342	-1.52722	0.0669858	-1.55756	NA
